# Supplementary material for: Correlations in sleeping patterns and circadian preference between spouses
Source: Commun Biol. 2023 Nov 13;6:1156. doi: 10.1038/s42003-023-05521-7 (PMC10643442; doi:10.1038/s42003-023-05521-7)
Supplement: Supplementary file 4 — Supplementary Data 1-15 [file 42003_2023_5521_MOESM4_ESM.xlsx]

## Sheet: Legend
Supplementary Data 1	Comparison of baseline characteristics between UK Biobank spouse pairs and other UK Biobank participants
Supplementary Data 2	Comparison of baseline characteristics between UK Biobank spouse pairs with and without accelerometry data
Supplementary Data 3	Sleep traits among individuals in different household categories in UK Biobank
Supplementary Data 4	Sleep traits among male and female spouses in 23andMe
Supplementary Data 5	Multivariable regression to assess associations between sleep traits among 23andMe spouse pairs
Supplementary Data 6	Tests from pleiotropy-robust Mendelian randomization
Supplementary Data 7	Pleiotropy-robust Mendelian randomization analyses of effects by sex
Supplementary Data 8	Mendelian randomization using replicated SNPs to evaluate potential winner's curse
Supplementary Data 9	Mendelian randomization using insomnia genetic risk score from Jansen et al.
Supplementary Data 10	Genetic variants used in main Mendelian randomization analysis
Supplementary Data 11	Genetic variants used in Mendelian randomization sensitivity analysis for Winner's curse
Supplementary Data 12	Genetic variants associated with insomnia in Jansen et al. genome-wide association study
Supplementary Data 13	Source data for Figure 2
Supplementary Data 14	Source data for Figure 3
Supplementary Data 15	Source data for Figure 4

## Sheet: Supplementary Data 1
Supplementary Data 1 - Comparison of baseline characteristics between UK Biobank spouse pairs and other UK Biobank participants
	UK Biobank spouse pair		UK Biobank non-spouse pair		Living with spouse but not UK Biobank spouse pair
Socio-demographic factors	N	Mean(SD)	N	Mean(SD)	N	Mean(SD)
Age at baseline assessment (years)	94840	57.6 (7.4)	392750	56.3 (8.2)	258749	56.3 (8.3)
Townsend deprivation index	94784	-2.2 (2.5)	392206	-1.1 (3.2)	258441	-1.7 (2.8)
	N	%	N	%	N	%
Sex
Female	47420	50	216939	55.2	135557	52.39
Male	47420	50	175810	44.8	123192	47.61
Employed
Yes	51442	54.3	227871	58.3	154192	59.78
No	43242	45.7	163149	41.7	103738	40.22
University degree
Yes	29794	31.64	128060	33.02	86889	33.96
No	64363	68.36	259725	66.98	168947	66.04
Lifestyle factors	N	Mean(SD)	N	Mean(SD)	N	Mean(SD)
BMI (kg/m2)	94585	27.4 (4.5)	391078	27.4 (4.8)	257835	27.3 (4.6)
Moderate physical activity (min/day)	70756	68.0 (77.3)	290238	65.9 (77.4)	194474	65.6 (76.3)
		%	N	%	N	%
Smoking
Never	52723	55.8	213156	54.5	144359	55.99
Former	35143	37.2	133398	34.1	90368	35.05
Current	6673	7.1	44619	11.4	23111	8.96
Alcohol
Daily	5277	5.57	33960	8.66	19425	7.51
Weekly	18005	18.99	92310	23.53	53466	20.68
Monthly/special occasions	50354	53.12	187985	47.91	130304	50.4
Never	21167	22.33	78069	19.9	55373	21.42
Self-reported sleep traits
Sleep duration	94464	7.2 (1.0)	390086	7.1 (1.1)	257576	7.2 (1.1)
	N	%	N	%	N	%
Chronotype
Extreme evening preference	6301	6.66	32904	8.41	18951	7.35
Intermediate evening preference	24033	25.39	99538	25.44	64484	25.01
No preference	10055	10.62	40965	10.47	26961	10.46
Intermediate morning preference	32224	34.05	121986	31.18	83999	32.58
Extreme morning preference	22025	23.27	95815	24.49	63437	24.6
Ease of waking up
Not at all easy	2900	3.06	16273	4.16	8549	3.31
Not very easy	11825	12.48	56503	14.43	34736	13.46
Fairly easy	47977	50.65	193500	49.41	130633	50.61
Very easy	32028	33.81	125328	32	84212	32.62
Insomnia symptoms frequency
Never/rarely	22690	23.94	94894	24.19	65386	25.29
Sometimes	45652	48.16	186531	47.54	123719	47.85
Usually	26447	27.9	110942	28.28	69448	26.86
Snoring
No	39028	42	129797	36.08	100072	39.65
Yes	53893	58	229987	63.92	152288	60.35
Accelerometer-derived traits	N	Mean(SD)	N	Mean(SD)	N	Mean(SD)
Age at assessment	19151	63.6 (7.2)	71299	62.0 (8.0)	49568	62.1 (8.0)
L5 timing	19145	27.3 (1.0)	71266	27.3 (1.1)	49545	27.3 (1.0)
Sleep duration	19151	7.3 (0.9)	71299	7.3 (0.9)	49568	7.3 (0.9)
Nocturnal sleep episodes	19151	17.2 (3.6)	71299	17.3 (3.7)	49568	17.2 (3.6)
Sleep efficiency	19151	0.76 (0.1)	71299	0.76 (0.1)	49568	0.76 (0.1)

## Sheet: Supplementary Data 2
Supplementary Table 2 - Comparison of baseline characteristics between UK Biobank spouse pairs with and without accelerometry data
	UK Biobank spouse pair with accelerometry data		UK Biobank spouse pair without accelerometry data
Socio-demographic factors	N	Mean(SD)	N	Mean(SD)
Age at baseline assessment (years)	20459	57.4 (7.2)	74382	57.7 (7.4)
Townsend deprivation index	20448	-2.4 (2.3)	74337	-2.1 (2.5)
	N	%	N	%
Sex
Female	10076	49.25	37038	49.79
Male	10383	50.75	37344	50.21
Employed
Yes	11504	56.28	39938	53.79
No	8935	43.72	34307	46.21
University degree
Yes	8409	41.28	21385	28.98
No	11961	58.72	52402	71.02
Lifestyle factors	N	Mean(SD)	N	Mean(SD)
BMI (kg/m2)	20429	26.7 (4.4)	74156	27.6 (4.6)
Moderate physical activity (min/day)	16060	62.5 (69.5)	54696	69.6 (79.4)
	N	%	N	%
Smoking
Never	11866	58.1	40857	55.1
Former	7567	37.05	27576	37.2
Current	989	4.84	5684	7.7
Alcohol
Daily	961	4.7	4316	5.8
Weekly	3463	16.93	14542	19.56
Monthly/special occasions	11113	54.33	39241	52.8
Never	4918	24.04	16249	21.9
Self-reported traits	N	Mean(SD)	N	Mean(SD)
Sleep duration	20415	7.2 (1.0)	74049	7.2 (1.1)
	N	%	N	%
Chronotype
Extreme evening preference	1331	6.52	4970	6.7
Intermediate evening preference	4999	24.48	19034	25.65
No preference	2133	10.45	7922	10.67
Intermediate morning preference	7332	35.91	24892	33.54
Extreme morning preference	4623	22.64	17402	23.45
Ease of waking up
Not at all easy	530	2.59	2370	3.19
Not very easy	2575	12.6	9250	12.45
Fairly easy	10424	51.01	37553	50.55
Very easy	6907	33.8	25121	33.81
Insomnia symptoms frequency
Never/rarely	5037	24.63	17653	23.75
Sometimes	9863	48.22	35789	48.14
Usually	5553	27.15	20894	28.11
Snoring
No	12092	60.19	41801	57.39
Yes	7997	39.81	31031	42.61

## Sheet: Supplementary Data 3
Supplementary Data 3 - Sleep traits among individuals in different household categories in UK Biobank
	Overall						Males						Females
	Living with spouse		Living with other		Living alone		Living with spouse		Living with other		Living alone		Living with spouse		Living with other		Living alone
Self-reported traits	N	Mean(SD)	N	Mean(SD)	N	Mean(SD)	N	Mean(SD)	N	Mean(SD)	N	Mean(SD)	N	Mean(SD)	N	Mean(SD)	N	Mean(SD)
Age at baseline assessment (years)	353567	56.6 (8.1)	42675	53.0 (7.7)	90021	57.8 (7.9)	170600	57.0 (8.2)	13815	53.5 (8.0)	38118	56.8 (8.1)	182967	56.3 (7.9)	28860	52.7 (7.6)	51903	58.5 (7.7)
Sleep duration	352017	7.2 (1.1)	42127	7.0 (1.2)	89110	7.1 (1.2)	170097	7.2 (1.0)	13636	7.00 (1.3)	37731	7.1 (1.3)	181920	7.2 (1.1)	28491	7.0 (1.2)	51379	7.1 (1.2)
	N	%	N	%	N	%	N	%	N	%	N	%	N	%	N	%	N	%
Chronotype
Extreme evening preference	25251	7.2	4196	9.9	9617	10.7	12498	7.35	1441	10.5	4342	11.45	12753	7	2755	9.6	5275	10.2
Intermediate evening preference	88514	25.1	11094	26.2	23665	26.4	41626	24.49	3578	26.09	10239	27	46888	25.7	7516	26.2	13426	26
No preference	37012	10.5	4643	10.9	9233	10.3	21851	12.9	2017	14.71	5059	13.34	15161	8.3	2626	9.1	4174	8.1
Intermediate morning preference	116214	33	12182	28.7	25490	28.4	54143	31.85	3581	26.12	9988	26.33	62071	34	8601	30	15502	30
Extreme morning preference	85456	24.3	10315	24.3	21645	24.1	39872	23.46	3095	22.57	8301	21.89	45584	25	7220	25.1	13344	25.8
Ease of waking up
Not at all easy	11448	3.2	2562	6	5046	5.6	3657	2.2	616	4.49	1820	4.8	7791	4.3	1946	6.8	3226	6.23
Not very easy	46558	13.2	7399	17.4	14147	15.8	17702	10.4	1896	13.83	5409	14.26	28856	15.8	5503	19.1	8738	16.88
Fairly easy	178598	50.6	20716	48.8	41676	46.5	83150	48.9	6533	47.65	17338	45.7	95448	52.3	14183	49.3	24338	47.02
Very easy	116233	32.9	11798	27.8	28835	32.1	65691	38.6	4666	34.03	13371	35.24	50542	27.7	7132	24.8	15464	29.87
Insomnia symptoms frequency
Never/rarely	88069	24.9	10044	23.6	19260	21.4	53654	31.48	3940	28.61	10075	26.48	34415	18.8	6104	21.2	9185	17.71
Sometimes	169359	47.9	20070	47.1	42172	46.9	78025	45.78	6444	46.79	17387	45.7	91334	49.9	13626	47.3	24785	47.78
Usually	95891	27.1	12483	29.3	28485	31.7	38756	22.74	3388	24.6	10586	27.82	57135	31.2	9095	31.6	17899	34.51
Snoring
No	206167	59.7	25485	71.2	51471	72.9	80346	48.07	7899	67.08	21405	69.67	125821	70.6	17586	73.2	30066	75.47
Yes	139092	40.3	10332	28.9	19092	27.1	86792	51.93	3877	32.92	9320	30.33	52300	29.4	6455	26.9	9772	24.53
Accelerometer-derived traits	N	Mean(SD)	N	Mean(SD)	N	Mean(SD)	N	Mean(SD)	N	Mean(SD)	N	Mean(SD)	N	Mean(SD)	N	Mean(SD)	N	Mean(SD)
Age at accelerometer assessment (years)	68711	62.5 (7.8)	6594	58.9 (7.3)	15010	63.2 (7.7)	32036	63.3 (7.9)	1762	59.6 (7.7)	5704	62.5 (7.8)	36675	61.8 (7.7)	4832	58.6 (7.2)	9306	63.6 (7.7)
L5 timing (hours)	68682	27.3 (1.0)	6592	27.4 (1.2)	15002	27.4 (1.2)	32019	27.3 (1.2)	1761	27.3 (1.3)	5701	27.4 (1.3)	36663	27.3 (1.0)	4831	27.3 (1.2)	9301	27.8 (1.3)
Sleep duration (hours)	68711	7.3 (0.9)	6594	7.1 (0.9)	15010	7.2 (0.9)	32036	7.2 (0.9)	1762	7.0 (1.0)	5704	7.1 (1.0)	36675	7.4 (0.8)	4832	7.2 (0.9)	9306	7.3 (0.9)
Nocturnal sleep episodes	68711	17.2 (3.6)	6594	17.3 (3.7)	15010	17.3 (3.7)	32036	17.6 (3.7)	1762	18.0 (3.9)	5704	17.9 (3.9)	36675	16.9 (3.5)	4832	17.0 (3.6)	9306	17.0 (3.6)
Sleep efficiency (proportion)	68711	0.76 (0.07)	6594	0.75 (0.08)	15010	0.75 (0.08)	32036	0.74 (0.07)	1762	0.73 (0.08)	5704	0.72 (0.08)	36675	0.78 (0.07)	4832	0.77 (0.07)	9306	0.76 (0.07)

## Sheet: Supplementary Data 4
Supplementary Data 4 - Sleep traits among male and female spouses in 23andMe
		Female spouses	Male spouses
Self-reported traits	N (spouse pairs)	Mean (SD)	Mean (SD)
Age at baseline assessment	127035	62.5 (11.5)	64.5 (11.7)
Sleep duration	5541	5.9 (1.2)	5.9 (1.1)
		% (n)	% (n)
Chronotype	73655
Morning		58.2 (42,920)	65.5 (48,234)
Evening		41.7 (30,735)	34.5 (25,421)
Insomnia	127035
No		80.0 (101,664)	88.1 (111,958)
Yes		20.0 (25,371)	11.9 (15,077)
Snoring	12461
No		62.8 (7,831)	43.4 (7,062)
Yes		37.2 (4,630)	56.7 (5,399)

## Sheet: Supplementary Data 5
Supplementary Data 5 - Multivariable regression to assess associations between sleep traits among 23andMe spouse pairs
			Multivariable regression
Sleep trait	N (pairs)	Risk/mean difference	SE	CIL	CIU	P-value
Self-reported
Chronotype	73655	-0.132	0.004	-0.139161	-0.124969	8.11676e-284
Sleep duration*	5541	0.121	0.013	0.094543	0.14644	2.13462e-19
Insomnia	127035	0.068	0.003	0.0627529	0.0736997	6.38173e-131
Snoring	12461	0.048	0.009	0.0302452	0.0652814	9.50636e-08
*Mean difference

## Sheet: Supplementary Data 6
Supplementary Data 6 - Tests from pleiotropy-robust Mendelian randomization
	Male -> Female				Female -> Male
Exposure	Sargan test pval	MR-Egger intercept pval	Mean F-statistic	I2GX	Sargan test pval	MR-Egger intercept pval	Mean F-statistic	I2GX
Chronotype	0.6602	0.391091	5	0.09	0.468	0.172	6	0.29
Sleep duration	0.8251	0.649	4	0	0.0613	0.159	5	0
Snoring	0.277	0.146269	8.76888	0.77116	0.3512	0.265474	6	0.540659
L5 timing	0.0328	0.052	5	0	0.311	0.351	5	0.19

## Sheet: Supplementary Data 7
Supplementary Data 7 - Pleiotropy-robust Mendelian randomization analyses of effects by sex
	Male -> Female					Female -> Male
	Method	Beta	CIL	CIU	P-value	Beta	CIL	CIU	P-value
Chronotype	IVW	-0.197567	-0.283564	-0.11157	6.70547e-06	-0.136695	-0.221417	-0.0519737	0.0015648
	MR-Egger	-0.279018	-0.502379	-0.0556571	0.0143495	-0.255117	-0.449968	-0.0602658	0.0102816
	LADreg	-0.234543	-0.346884	-0.122201	4.27632e-05	-0.0391458	-0.202237	0.123945	0.638035
Sleep duration	IVW	0.11	-0.01	0.23	0.076	0.15	0	0.29	0.046
	MR-Egger	0.43	0.09	0.78	0.013	-0.01	-0.37	0.35	0.945
	LADreg	0	-0.25	0.25	0.993	0.15	-0.16	0.46	0.334
Snoring	IVW	-0.2	-0.43	0.04	0.104	-0.13	-0.3	0.04	0.133
	MR-Egger	-0.01	-0.75	0.74	0.984	0.22	-0.28	0.71	0.391
	LADreg	-0.14	-0.44	0.16	0.355	-0.09	-0.31	0.12	0.387
L5 timing	IVW	0.100371	-0.480583	0.681325	0.734889	0.711915	0.153905	1.26993	0.0123987
	MR-Egger	-0.592049	-1.55297	0.368869	0.227197	1.39402	0.121812	2.66624	0.0317403
	LADreg	0.103396	-0.82932	1.03611	0.827994	0.410002	-0.840376	1.66038	0.520426

## Sheet: Supplementary Data 8
Supplementary Data 8 - Mendelian randomization using replicated SNPs to evaluate potential winner's curse
Sleep trait	N (pairs)	Analysis		N SNPs	Partial R2*	F-statistic	Risk/mean difference	SE	CIL	CIU	P-value
Chronotype	47235	Multivariable regression					-0.113276	0.0045753	-0.122244	-0.104308	2.42e-135
		Mendelian randomization
		Male -> Female		22	0.0026	122.6	-0.134098	0.0773396	-0.285681	0.0174849	0.083
		Female -> Male			0.0035	165.2	-0.253573	0.0906424	-0.431229	-0.0759174	0.005
		Meta-analysis					-0.184	0.0591837	-0.3	-0.068	0.002
Sleep duration	47050	Multivariable regression					0.110868	0.0046461	0.101762	0.119975	7.97e-126
		Mendelian randomization
		Male -> Female		13	0.0013	60.1	0.0271467	0.130466	-0.228563	0.282856	0.835
		Female -> Male			0.0015	69.1	0.328597	0.120309	0.0927964	0.564398	0.006
		Meta-analysis					0.182	0.15051	-0.113	0.477	0.227
Insomnia	47369	Multivariable regression					0.0046967	0.0045683	-0.0042572	0.0136506	0.304
		Mendelian randomization
		Male -> Female		79	0.001	48.8	0.259015	0.147051	-0.0291987	0.547229	0.078
		Female -> Male			0.0011	52.4	0.0955194	0.139457	-0.177811	0.368849	0.493
		Meta-analysis					0.173	0.10102	-0.025	0.371	0.087

## Sheet: Supplementary Data 9
Supplementary Data 9 - Mendelian randomization using insomnia genetic risk score from Jansen et al.
Sleep trait	N (pairs)	Analysis		N SNPs	Partial R2*	F-statistic	Risk/mean difference	SE	CIL	CIU	P-value
Insomnia	47369	Multivariable regression					0.0046967	0.0045683	-0.0042572	0.0136506	0.304
		Mendelian randomization
		Male -> Female		155	0.0034	160.86	0.0645559	0.0786832	-0.0896603	0.218772	0.412
		Female -> Male		155	0.0046	220.4	0.0847325	0.0680676	-0.0486775	0.218142	0.213
		Meta-analysis					0.076	0.0515306	-0.025	0.177	0.138

[truncated: 6 more sheets: Supplementary Data 10, Supplementary Data 11, Supplementary Data 12, Supplementary Data 13, Supplementary Data 14, Supplementary Data 15]
